# Supplementary material for: Introgression and mating patterns between white-handed gibbons (Hylobates lar) and pileated gibbons (Hylobates pileatus) in a natural hybrid zone
Source: PLoS One. 2022 Mar 31;17(3):e0264519. doi: 10.1371/journal.pone.0264519 (PMC8970389; doi:10.1371/journal.pone.0264519)
Supplement: S1 Table — (XLSX) [file pone.0264519.s006.xlsx]

## Sheet: Sheet1
S1 Table. Status of SNV sites and primer-probe information.
Locus ID	SNV (H. lar/H. pileatus)	Estimated genome position in H. lar (in N. leucogenys [nomLeu3/Nleu_3.0])	Primers and probes	Reference (Accession No.)
LA03S03	G/A	3q (9q)	Primer1: AGAGAGATAGAGAGAAATCCTGTTGGT	Chan et al. 2013 (KC480920, 24-25, 27-28, 38-39, 42, 44-45, 48, 51-54)
			Primer2: AGGTAAATTATTTAGTAAAAATGAAACAAAAAAGATTTGG
			Probe1: VIQ-AGAGGTCCTGGAAACT-MGB
			Probe2: FAM-AGAGGTCCTAGAAACT-MGB
LA05S09	A/C	5p (4p)	Primer1: GGGCCTATTTTCTCCCTTAAAATTCATT	Perelman et al. 2011 (HM757693); This study (LC633874)
			Primer2: TGTTTCCAAAGCAAGAATGGTTTCTG
			Probe1: VIQ-CTGGTTGATAGCAATGTGT-MGB
			Probe2: FAM-CTGGTTGATAGCCATGTGT-MGB
LA08S05	G/C	8q (19q)	Primer1: TGAGGCTCAGAGTTCAAACTTCTTC	Chan et al. 2013 (KC480964, 68-69, 71-72, 82-83, 86, 88-89, 92, 95-98)
			Primer2: CATACTGGGCTCGTATTTTACTAGTGT
			Probe1: VIQ-CCCTGATTAATCGTTTGTG-MGB
			Probe2: FAM-CCCTGATTAATCCTTTGTG-MGB
LA12S01	T/C	12q (8p)	Primer1: TGGTGAAGAAAAGGTCCAAGAGAAA	Chan et al. 2013 (KC480612, 16-17, 19-20, 30-31, 34, 36-37, 40, 43-46)
			Primer2: GGGCACAGTTATCCTAGTAGAGAAC
			Probe1: VIC-TGGTGAAAATTCATATAATC-MGB
			Probe2: FAM-TGGTGAAAATTCATGTAATC-MGB
LA14S04	C/T	14p (10p)	Primer1: CCCTTGATGTCCCAGACCAT	Chan et al. 2013 (KC480832, 36-37, 39-40, 50-51, 54, 56-57, 60, 63-66)
			Primer2: TCCCAGAACCCAGGACTTAGG
			Probe1: VIQ-CTACTCAAGCAAACTC-MGB
			Probe2: FAM-CTACTCAAACAAACTC-MGB
LA15S07	T/C	15q (6q)	Primer1: CTCAAGGCCAAGTTTCTACAGGAA	Perelman et al. 2011 (HM761737); This study (LC633875)
			Primer2: CGGGACCCGTGGTGATC
			Probe1: VIQ-AGGTGGGTGATAAACTAA-MGB
			Probe2: FAM-TGGGTGACAAACTAA-MGB
LA19S08	C/G	19 (5p)	Primer1: AGTGGTCACTTGTCCTGAACAG	Perelman et al. 2011 (HM757348); This study (LC633876)
			Primer2: GGGAAATCATACACAGATGACCAATT
			Probe1: VIQ-CCGATCAAAGTGAAATT-MGB
			Probe2: FAM-CCGATCAAACTGAAATT-MGB
LA21S02	C/A	21p (11p)	Primer1: GGCCAGGAGAAAGCAAGAGA	Chan et al. 2013 (KC480744, 48-49, 51-52, 62-63, 66, 68-69, 72, 75-78)
			Primer2: ACTACATCCTTTTTCTCCAGGTGTG
			Probe1: VIC-CAGAACACAAATTGTTATGC-MGB
			Probe2: FAM-CAGAACACAAATTTTTATGC-MGB
