# Supplementary material for: Introgression and mating patterns between white-handed gibbons (Hylobates lar) and pileated gibbons (Hylobates pileatus) in a natural hybrid zone
Source: PLoS One. 2022 Mar 31;17(3):e0264519. doi: 10.1371/journal.pone.0264519 (PMC8970389; doi:10.1371/journal.pone.0264519)
Supplement: S2 Table — (XLSX) [file pone.0264519.s007.xlsx]

## Sheet: Sheet1
S2 Table. Samples and genotypes.
Individual ID	Fecal Sample ID	Sampling location	Sex	Age category	Species identified by pelage coloration	LA12S01	LA21S02	LA03S03	LA14S04	LA08S05	LA15S07	LA19S08	LA05S09	mtDNA	Y-chromosome
AA1-AF1	KY325	N14.45328/E101.37909 (Khao Yai)	Female	Adult	Hybrid	T/C	C/C	G/A	C/T	G/C	C/C	C/G	A/C	HKY18B	not available
AA1-AM1	KY335	N14.45312/E101.37826 (Khao Yai)	Male	Adult	Hylobates lar	T/T	C/C	G/G	C/C	G/G	T/T	C/C	A/A	HKY2A	YA
AA1-AM2	KY326	N14.45355/E101.37838 (Khao Yai)	Male	Adult	Hybrid	T/T	C/C	G/G	C/T	G/G	T/T	C/C	A/A	HKY12A	YA
AA1-F1	KY328	N14.45549/E101.36066 (Khao Yai)	Female	Adolescent	Hybrid	T/C	C/C	G/A	C/T	G/C	T/T	C/C	A/C	HKY18B	not available
AA1-F2	KY352	N14.45533/E101.37760 (Khao Yai)	Female	Juvenile	Hybrid	T/C	C/C	G/G	C/C	G/C	T/C	C/G	A/A	HKY18B	not available
AA1-M1	KY346	N14.45776/E101.37897 (Khao Yai)	Male	Subadult	Hybrid	T/C	C/C	G/G	C/C	G/G	T/T	C/G	A/A	HKY18B	YA
AA2-AM1	KY348	N14.45331/E101.37957 (Khao Yai)	Male	Adult	Hybrid	T/C	C/C	G/A	T/T	G/C	T/C	C/G	C/C	HKY18B	YA
AA3-AM1	KY370	N14.44977/E101.38401 (Khao Yai)	Male	Adult	Hybrid	T/C	C/A	G/A	C/T	C/C	T/C	C/G	A/C	HKY14A	YA
AA3-AM2	KY362	N14.45030/E101.38392 (Khao Yai)	Male	Adult	Hylobates lar	T/T	C/C	G/G	C/C	G/G	T/T	C/C	A/A	HKY2A	YA
AA3-F1	KY369	N14.44857/E101.38291 (Khao Yai)	Female	Subadult	Hylobates lar	T/T	C/C	G/G	C/C	G/G	T/T	C/C	A/A	HLY2A	not available
AA8-AF1	KY345	N14.44611/E101.37612 (Khao Yai)	Female	Adult	Hylobates lar	T/T	C/C	G/G	C/C	G/G	T/T	C/C	A/A	HKY2A	not available
AA8-AM1	KY344	N14.44590/E101.37822 (Khao Yai)	Male	Adult	Hylobates lar	T/T	C/C	G/G	C/C	G/G	T/T	C/C	A/A	HKY2A	YA
AA10-AF1	KY372	N14.45195/E101.38442 (Khao Yai)	Female	Adult	Hylobates pileatus	T/C	A/A	A/A	T/T	C/C	C/C	G/G	C/C	HKY20B	not available
AAS-AF1	KY361	N14.45310/E101.38148 (Khao Yai)	Female	Adult	Hylobates pileatus	C/C	A/A	A/A	T/T	C/C	C/C	G/G	C/C	HKY19B	not available
AB1-AF1	KY402	N14.45218/E101.40435 (Khao Yai)	Female	Adult	Hybrid	T/C	C/A	G/A	C/T	G/C	T/C	C/G	A/C	HKY14A	not available
AB2-AM2	KY401	N14.44717/E101.40313 (Khao Yai)	Male	Adult	Hylobates pileatus	C/C	A/A	A/A	T/T	C/C	C/C	G/G	C/C	HKY17B	YA
AB4-AM1	KY403	N14.43846/E101.40698 (Khao Yai)	Male	Adult	Hylobates pileatus	T/C	A/A	A/A	T/T	C/C	C/C	G/G	C/C	HKY20B	YA
AC3-AF1	KY417	N14.37735/E101.39182 (Khao Yai)	Female	Adult	Hybrid	T/T	C/C	G/G	C/C	G/G	T/T	C/C	A/C	HKY15A	not available
AC3-AM1	KY418	N14.37750/E101.39182 (Khao Yai)	Male	Adult	Hylobates pileatus	T/C	A/A	A/A	T/T	C/C	C/C	G/G	C/C	HKY21B	YB
AC3-F1	KY430	N14.37891/E101.39475 (Khao Yai)	Female	Adolescent	Hybrid	T/C	C/A	G/A	C/T	G/C	C/C	C/G	A/C	HKY15A	not available
AC3-U1	KY421	N14.37796/E101.39453 (Khao Yai)	Unknown	Juvenile	Hybrid	T/C	C/A	G/A	C/T	G/C	C/C	C/G	A/C	HKY15A	not available
AC4-AF1	KY431	N14.37864/E101.38576 (Khao Yai)	Female	Adult	Hybrid	T/T	C/A	G/A	C/T	G/C	T/C	C/G	A/C	HKY16A	not available
AC4-AM1	KY442	N14.37718/E101.38585 (Khao Yai)	Male	Adult	Hylobates lar	T/T	C/C	G/G	C/T	G/G	T/T	C/C	A/A	HKY5A	YA
AC4-F1	KY444	N14.37564/E101.39142 (Khao Yai)	Female	Adolescent	Hybrid	T/T	C/A	G/G	T/T	G/G	C/C	C/C	A/A	HKY16A	not available
A-AF1	KY295	N14.43856/E101.36089 (Khao Yai)	Female	Adult	Hylobates lar	T/T	C/C	G/A	C/C	G/G	T/C	C/C	A/A	HKY3A	not available
A-AM1	KY298	N14.43640/E101.36265 (Khao Yai)	Male	Adult	Hylobates lar	T/T	C/C	G/G	C/C	G/G	T/T	C/C	A/A	HKY1A	YA
A-AM2	KY210	N14.43737/E101.36189 (Khao Yai)	Male	Adult	Hylobates lar	T/T	C/C	G/G	C/C	G/G	T/T	C/C	A/A	HKY8A	YA
A-AM3(C-M1)	KY146	N14.44119/E101.36162 (Khao Yai)	Male	Adult	Hylobates lar	T/T	C/C	G/G	C/C	G/G	T/T	C/C	A/A	HKY8A	YA
B-AF2	KY212	N14.43704/E101.36109 (Khao Yai)	Female	Adult	Hylobates lar	T/T	C/C	G/G	C/C	G/G	T/T	C/C	A/A	HKY2A	not available
B-AM1	KY65	N14.43736/E101.36000 (Khao Yai)	Male	Adult	Hylobates lar	T/T	C/C	G/G	C/C	G/G	T/T	C/C	A/A	HKY8A	YA
BD-AF1	KY378	N14.43457/E101.36020 (Khao Yai)	Female	Adult	Hylobates lar	T/T	C/C	G/G	C/C	G/G	T/T	C/C	A/A	HKY2A	not available
BD-AM1(B-AM2)	KY251	N14.43670/E101.35985 (Khao Yai)	Male	Adult	Hylobates lar	T/T	C/C	G/G	C/C	G/G	T/T	C/C	A/A	HKY8A	YA
C-AF2	KY147	N14.44057/E101.36159 (Khao Yai)	Female	Adult	Hylobates lar	T/T	C/C	G/G	C/C	G/G	T/T	C/C	A/A	HKY1A	not available
C-AM1	KY206	N14.44124/E101.36081 (Khao Yai)	Male	Adult	Hylobates lar	T/T	C/C	G/G	C/C	G/G	T/T	C/C	A/A	HKY1A	YA
C-AM2	KY428	N14.44066/E101.35658 (Khao Yai)	Male	Adult	Hylobates lar	T/T	C/C	G/G	C/C	G/G	T/T	C/C	A/A	HKY10A	YA
D-AF2	KY119	N14.43421/E101.35787 (Khao Yai)	Female	Adult	Hylobates lar	T/C	C/C	G/G	C/C	G/G	T/T	C/C	A/A	HKY6A	not available
D-AM1	KY122	N14.43309/E101.35629 (Khao Yai)	Male	Adult	Hylobates lar	T/T	C/C	G/G	C/C	G/G	T/T	C/C	A/A	HKY2A	YA
E-AF3	KY267	N14.43518/E101.36671 (Khao Yai)	Female	Adult	Hylobates lar	T/T	C/C	G/G	C/C	G/G	T/T	C/C	A/A	HKY2A	not available
E-AM4	KY301	N14.43473/E101.36765 (Khao Yai)	Male	Adult	Hylobates lar	T/T	C/C	G/G	C/C	G/G	T/T	C/C	A/A	HKY4A	YA
ER-AF1	KY179	N14.44675/E101.36811 (Khao Yai)	Female	Adult	Hylobates lar	T/T	C/C	G/G	C/C	G/G	T/T	C/C	A/A	HKY1A	not available
ER-AM1	KY249	N14.44312/E101.37219 (Khao Yai)	Male	Adult	Hylobates lar	T/T	C/C	G/G	C/C	G/G	T/T	C/C	A/A	HKY11B	YA
G-AF1	KY183	N14.44545/E101.36170 (Khao Yai)	Female	Adult	Hylobates lar	T/T	C/C	G/G	C/C	G/G	T/T	C/C	A/A	HKY8A	not available
G-AM1	UR224	Home range of group R (Khao Yai)	Male	Adult	Hylobates lar	T/T	C/C	G/G	C/C	G/G	T/T	C/C	A/A	HKY2A	YA
H-AF1	KY41	N14.44582/E101.36254 (Khao Yai)	Female	Adult	Hylobates lar	T/T	C/C	G/G	C/C	G/G	T/T	C/C	A/A	HKY11B	not available
H-AM1	KY48	N14.44389/E101.36208 (Khao Yai)	Male	Adult	Hylobates lar	T/T	C/C	G/G	C/C	G/G	T/T	C/C	A/A	HKY7A	YA
J-AF3	KY161	N14.44349/E101.34992 (Khao Yai)	Female	Adult	Hylobates lar	T/T	C/C	G/G	C/C	G/G	T/T	C/C	A/A	HKY1A	not available
J-AM1	KY316	N14.44481/E101.35081 (Khao Yai)	Male	Adult	Hylobates lar	T/T	C/C	G/A	C/C	G/G	T/T	C/C	A/A	HKY3A	YA
J-AM2	KY152	N14.44349/E101.35058 (Khao Yai)	Male	Adult	Hylobates lar	T/T	C/C	G/G	C/C	G/G	T/T	C/C	A/A	HKY1A	YA
L-AF1	KY409	N14.44207/E101.35713 (Khao Yai)	Female	Adult	Hylobates lar	T/T	C/C	G/G	C/C	G/G	T/T	C/C	A/A	HKY1A	not available
L-AM1	KY406	N14.44384/E101.35457 (Khao Yai)	Male	Adult	Hylobates lar	T/T	C/C	G/G	C/C	G/G	T/T	C/C	A/A	HKY1A	YA
L-AM2	KY410	N14.44329/E101.35525 (Khao Yai)	Male	Adult	Hybrid	T/T	C/C	G/G	C/C	G/C	T/T	C/G	A/C	HKY13A	YA
M-AF1	KY230	N14.44224/E101.36740 (Khao Yai)	Female	Adult	Hylobates lar	T/T	C/C	G/G	C/C	G/G	T/T	C/C	A/A	HKY2A	not available
M-AM2	KY299	N14.44408/E101.36938 (Khao Yai)	Male	Adult	Hylobates lar	T/T	C/C	G/G	C/C	G/G	T/T	C/C	A/A	HKY8A	YA
N-AF2	KY55	N14.43868/E101.36728 (Khao Yai)	Female	Adult	Hylobates lar	T/T	C/C	G/G	C/C	G/G	T/T	C/C	A/A	HKY11B	not available
N-AM1	KY283	N14.43726/E101.36764 (Khao Yai)	Male	Adult	Hylobates lar	T/C	C/C	G/G	C/C	G/G	T/T	C/C	A/A	HKY5A	YA
N-AM2	KY62	N14.43974/E101.36953 (Khao Yai)	Male	Adult	Hylobates lar	T/T	C/C	G/G	C/C	G/G	T/T	C/C	A/A	HKY4A	YA
NER-AM1	KY171	N14.44968/E101.37019 (Khao Yai)	Male	Adult	Hylobates lar	T/T	C/C	G/G	C/C	G/G	T/T	C/C	A/A	HKY2A	YA
NOS-AF1	KY270	N14.44230/E101.37622 (Khao Yai)	Female	Adult	Hylobates lar	T/T	C/C	G/G	C/C	G/G	T/T	C/C	A/A	HKY4A	not available
NOS-AM2	KY164	N14.44180/E101.37679 (Khao Yai)	Male	Adult	Hylobates lar	T/T	C/C	G/G	C/C	G/G	T/T	C/C	A/A	HKY7A	YA
NOS-AM3	KY138	N14.44227/E101.37592 (Khao Yai)	Male	Adult	Hylobates lar	T/T	C/C	G/G	C/C	G/G	T/T	C/C	A/A	HKY1A	YA
R-AF1	KY13	N14.44736/E101.36539 (Khao Yai)	Female	Adult	Hylobates lar	T/T	C/C	G/G	C/C	G/C	T/T	C/C	A/A	HKY2A	not available
R-AM2	KY12	N14.44668/E101.36506 (Khao Yai)	Male	Adult	Hylobates lar	T/C	C/C	G/G	C/C	G/G	T/T	C/C	A/A	HKY5A	YA
S-AF1	KY98	N14.43762/E101.37339 (Khao Yai)	Female	Adult	Hylobates lar	T/T	C/C	G/G	C/C	G/G	T/T	C/C	A/A	HKY1A	not available
S-AM1	KY91	N14.43801/E101.37481 (Khao Yai)	Male	Adult	Hylobates lar	T/T	C/C	G/G	C/C	G/G	T/T	C/C	A/A	HKY2A	YA
S-AM2	KY90	N14.43824/E101.37468 (Khao Yai)	Male	Adult	Hylobates lar	T/T	C/C	G/G	C/G	G/G	T/T	C/C	A/A	HKY2A	YA
SOL-AM1	KY313	N14.45016/E101.36668 (Khao Yai)	Male	Adult	Hylobates lar	T/T	C.C	G/G	C/C	G/G	T/T	C/C	A/A	HKY9A	YA
T-AF1	KY224	N14.43389/E101.36260 (Khao Yai)	Female	Adult	Hylobates lar	T/T	C/C	G/G	C/C	G/G	T/T	C/C	A/A	HKY2A	not available
T-AM1	KY82	N14.43465/E101.36312 (Khao Yai)	Male	Adult	Hylobates lar	T/T	C/C	G/A	C/C	G/G	T/T	C/C	A/A	HKY3A	YA
W-AF1	UR596	Home range of group W (Khao Yai)	Female	Adult	Hylobates lar	T/T	C/C	G/G	C/C	C/C	T/T	C/C	A/C	HKY2A	not available
W-AF2	KY96	N14.43858/E101.37303 (Khao Yai)	Female	Adult	Hylobates lar	T/T	C/C	G/G	C/C	G/G	T/T	C/C	A/A	HKY1A	not available
W-AM1	KY106	N14.44343/E101.37275 (Khao Yai)	Male	Adult	Hylobates lar	T/T	C/C	G/G	C/C	G/G	T/T	C/C	A/A	HKY11B	YA
W-M1	KY310	N14.44130/E101.37389 (Khao Yai)	Male	Adult	Hylobates lar	T/T	C/C	G/G	C/C	G/G	T/T	C/C	A/A	HKY2A	YA
BA1-AF1	KK10	N12.79495/E99.45937 (Kaeng Krachan)	Female	Adult	Hylobates lar	T/T	C/C	G/G	C/C	G/G	T/T	C/C	A/A	HKK1A	not available
BA1-AM2	KK12	N12.79687/E99.45910 (Kaeng Krachan)	Male	Adult	Hylobates lar	T/T	C/C	G/G	C/C	G/G	T/T	C/C	A/A	HKK6A	YA
BA2-AF1	KK24	N12.80071/E99.44568 (Kaeng Krachan)	Female	Adult	Hylobates lar	T/T	C/C	G/G	C/C	G/G	T/T	C/C	A/A	HKK5A	not available
BA2-AM1	KK22	N12.80216/E99.44565 (Kaeng Krachan)	Male	Adult	Hylobates lar	T/T	C/C	G/G	C/C	G/G	T/T	C/C	A/A	HKK1A	YA
BA3-AM1	KK19	N12.80133/E99.44306 (Kaeng Krachan)	Male	Adult	Hylobates lar	T/T	C/C	G/G	C/C	G/G	T/T	C/C	A/A	HKK1A	YA
BA4-AF1	KK51	N12.80418/E99.43662 (Kaeng Krachan)	Female	Adult	Hylobates lar	T/T	C/C	G/A	C/C	G/G	T/T	C/C	A/A	HKK1A	not available
BA4-AM1	KK34	N12.80364/E99.43958 (Kaeng Krachan)	Male	Adult	Hylobates lar	T/T	C/C	G/G	C/C	G/G	T/T	C/C	A/A	HKK1A	YA
BA5-AF1	KK49	N12.81351/E99.43157 (Kaeng Krachan)	Female	Adult	Hylobates lar	T/T	C/C	G/G	C/C	G/G	T/T	C/C	A/A	HKK7A	not available
BA5-AM1	KK50	N12.81355/E99.43144 (Kaeng Krachan)	Male	Adult	Hylobates lar	T/T	C/C	G/G	C/C	G/G	T/T	C/C	A/A	HKK4A	YA
BB1-AM1	KK1	N12.82273/E99.36580 (Kaeng Krachan)	Male	Adult	Hylobates lar	T/T	C/C	G/G	C/C	G/G	T/T	C/C	A/A	HKK8A	YA
BC1-AF1	KK66	N13.17147/E99.58403 (Kaeng Krachan)	Female	Adult	Hylobates lar	T/T	C/C	G/G	C/C	G/G	T/T	C/C	A/A	HKK2A	not available
BC1-AM1	KK67	N13.17134/E99.58397 (Kaeng Krachan)	Male	Adult	Hylobates lar	T/T	C/C	G/G	C/C	G/G	T/T	C/C	A/A	HKK3A	YA
CA2-AF1	KSD1	N13.09167/E102.17445 (Khao Soi Dao)	Female	Adult	Hylobates pileatus	C/C	A/A	A/A	T/T	C/C	C/C	G/G	C/C	HKSD1B	not available
CA2-AM1	KSD2	N13.09195/E102.17450 (Khao Soi Dao)	Male	Adult	Hylobates pileatus	C/C	A/A	A/A	T/T	C/C	C/C	G/G	C/C	HKSD1B	not available
CA3-AF1	KSD4	N13.08094/E102.16495 (Khao Soi Dao)	Female	Adult	Hylobates pileatus	C/C	A/A	A/A	T/T	C/C	C/C	G/G	C/C	HKSD2B	not available
CAS-AF1	KSD6	N13.07841/E102.16698 (Khao Soi Dao)	Female	Adult	Hylobates pileatus	C/C	A/A	A/A	T/T	C/C	C/C	G/G	C/C	HKSD3B	not available
